# Supplementary material for: ﻿Lithocarpusdahuensis (Fagaceae), a new species from Fujian Province based on morphology and genomic data
Source: PhytoKeys. 2023 Mar 17;222:1–18. doi: 10.3897/phytokeys.222.99370 (PMC10209513; doi:10.3897/phytokeys.222.99370)
Supplement: XML Treatment for Lithocarpus dahuensis [file phytokeys.222.99370-treatment1.xml]

<!DOCTYPE tp:taxon-treatment
  PUBLIC "-//TaxonX//DTD Taxonomic Treatment Publishing DTD v0 20100105//EN" "tax-treatment-NSO.dtd">
<tp:taxon-treatment xmlns:tp="http://www.plazi.org/taxpub"><tp:treatment-meta><kwd-group><label>Taxon classification</label><kwd>
              <named-content content-type="kingdom">Plantae</named-content>
            </kwd><kwd>
              <named-content content-type="order">Fagales</named-content>
            </kwd><kwd>
              <named-content content-type="family">Fagaceae</named-content>
            </kwd></kwd-group><mixed-citation publication-type="journal"><person-group><name><surname>Zhang</surname><given-names>Miao</given-names></name><name><surname>Zhang</surname><given-names>Xiao-Hui</given-names></name><name><surname>Shi</surname><given-names>Shi</given-names></name><name><surname>Chen</surname><given-names>Bing-Hua</given-names></name></person-group><article-title>﻿<italic><tp:taxon-name><tp:taxon-name-part taxon-name-part-type="genus" reg="Lithocarpus">Lithocarpus</tp:taxon-name-part><tp:taxon-name-part taxon-name-part-type="species" reg="dahuensis">dahuensis</tp:taxon-name-part></tp:taxon-name></italic> (<tp:taxon-name><tp:taxon-name-part taxon-name-part-type="family">Fagaceae</tp:taxon-name-part></tp:taxon-name>), a new species from Fujian Province based on morphology and genomic data</article-title><source>PhytoKeys</source><day>17</day><month>03</month><year>2023</year><volume>222</volume><fpage>1</fpage><lpage>18</lpage><pub-id pub-id-type="doi">10.3897/phytokeys.222.99370</pub-id></mixed-citation></tp:treatment-meta><tp:nomenclature><label>﻿</label><tp:taxon-name>
            <object-id xmlns:xlink="http://www.w3.org/1999/xlink" content-type="arpha" xlink:type="simple">F5B25DB8-D4D4-5B55-A645-368D718CCD33</object-id>
            <tp:taxon-name-part taxon-name-part-type="genus" reg="Lithocarpus">Lithocarpus</tp:taxon-name-part>
            <tp:taxon-name-part taxon-name-part-type="species" reg="dahuensis">dahuensis</tp:taxon-name-part>
            <object-id xmlns:xlink="http://www.w3.org/1999/xlink" content-type="ipni" xlink:type="simple">urn:lsid:ipni.org:names:77315865-1</object-id>
          </tp:taxon-name><tp:taxon-authority>H.X.Su, Miao Zhang &amp; B.Hua Chen</tp:taxon-authority><tp:taxon-status xmlns:xlink="http://www.w3.org/1999/xlink" xlink:type="simple">sp. nov.</tp:taxon-status><xref ref-type="fig" rid="F4">Figs 4A−C, F−H</xref><xref ref-type="fig" rid="F5">, 5</xref><xref ref-type="fig" rid="F6">, 6A, D−J</xref><xref ref-type="fig" rid="F7">, 7</xref></tp:nomenclature><tp:treatment-sec sec-type="diagnosis" id="SECID0E6VAG"><title>Diagnosis.</title><p><italic><tp:taxon-name><tp:taxon-name-part taxon-name-part-type="genus" reg="Lithocarpus">Lithocarpus</tp:taxon-name-part><tp:taxon-name-part taxon-name-part-type="species" reg="dahuensis">dahuensis</tp:taxon-name-part></tp:taxon-name></italic> differs from <italic><tp:taxon-name><tp:taxon-name-part taxon-name-part-type="genus" reg="Lithocarpus">L.</tp:taxon-name-part><tp:taxon-name-part taxon-name-part-type="species" reg="konishii">konishii</tp:taxon-name-part></tp:taxon-name></italic> by having an oblanceolate leaf blade with 7–10 pairs of acute teeth on the leaf margin from the second to third lateral veins above the leaf base (compared to 3–6 pairs of obtuse teeth for <italic><tp:taxon-name><tp:taxon-name-part taxon-name-part-type="genus" reg="Lithocarpus">L.</tp:taxon-name-part><tp:taxon-name-part taxon-name-part-type="species" reg="konishii">konishii</tp:taxon-name-part></tp:taxon-name></italic>), and its lateral veins are numerous and dense, reaching up to 15 pairs; it has 4–10 female flowers, borne singly in the lower part of staminate catkins; the cupules are smaller, encrusting up to 1/4–1/3 of the nut, and the nut is only half as high as those of <italic><tp:taxon-name><tp:taxon-name-part taxon-name-part-type="genus" reg="Lithocarpus">L.</tp:taxon-name-part><tp:taxon-name-part taxon-name-part-type="species" reg="konishii">konishii</tp:taxon-name-part></tp:taxon-name></italic> (1.4–1.8 <italic>vs.</italic> 1.8–2.4 cm) (Table <xref ref-type="table" rid="T3">3</xref>).</p><table-wrap id="T3" position="float" orientation="portrait"><label>Table 3.</label><caption><p>Morphological differences between <italic><tp:taxon-name><tp:taxon-name-part taxon-name-part-type="genus" reg="Lithocarpus">Lithocarpus</tp:taxon-name-part><tp:taxon-name-part taxon-name-part-type="species" reg="dahuensis">dahuensis</tp:taxon-name-part></tp:taxon-name></italic> and <italic><tp:taxon-name><tp:taxon-name-part taxon-name-part-type="genus" reg="Lithocarpus">L.</tp:taxon-name-part><tp:taxon-name-part taxon-name-part-type="species" reg="konishii">konishii</tp:taxon-name-part></tp:taxon-name></italic>.</p></caption><table id="TID0EUEAI" rules="all"><tbody><tr><th rowspan="1" colspan="1">Characters</th><th rowspan="1" colspan="1">
                    <italic>
                      <tp:taxon-name><tp:taxon-name-part taxon-name-part-type="genus" reg="Lithocarpus">Lithocarpus</tp:taxon-name-part><tp:taxon-name-part taxon-name-part-type="species" reg="dahuensis">dahuensis</tp:taxon-name-part></tp:taxon-name>
                    </italic>
                  </th><th rowspan="1" colspan="1">
                    <italic>
                      <tp:taxon-name><tp:taxon-name-part taxon-name-part-type="genus" reg="Lithocarpus">Lithocarpus</tp:taxon-name-part><tp:taxon-name-part taxon-name-part-type="species" reg="konishii">konishii</tp:taxon-name-part></tp:taxon-name>
                    </italic>
                  </th></tr><tr><td rowspan="1" colspan="1">Leaf margin</td><td rowspan="1" colspan="1">Acute teeth; 7–10 pairs</td><td rowspan="1" colspan="1">Obtuse teeth; 3–6 pairs</td></tr><tr><td rowspan="1" colspan="1">Leaf surface</td><td rowspan="1" colspan="1">Glabrous on both upper and lower surfaces, only biaxially retaining fascicled hairs on axil of veins</td><td rowspan="1" colspan="1">Glabrous on both upper and lower surfaces, only biaxially retaining fascicled hairs on axil of veins</td></tr><tr><td rowspan="1" colspan="1">Leaf shape</td><td rowspan="1" colspan="1">Oblanceolate, ovate-elliptic</td><td rowspan="1" colspan="1">Ovate, obovate, elliptic, or obovate-elliptic</td></tr><tr><td rowspan="1" colspan="1">Leaf blade size (cm)</td><td rowspan="1" colspan="1">3.7–9.8 ×1.1–3.2</td><td rowspan="1" colspan="1">4.0–9.0 ×1.0–4.0</td></tr><tr><td rowspan="1" colspan="1">Petiole length</td><td rowspan="1" colspan="1">0.5–1.3 cm long</td><td rowspan="1" colspan="1">0.5–1.5 cm long</td></tr><tr><td rowspan="1" colspan="1">Number of secondary veins</td><td rowspan="1" colspan="1">9–13 (–15) pairs</td><td rowspan="1" colspan="1">7–10 (–11) pairs</td></tr><tr><td rowspan="1" colspan="1">Fruiting stalk length</td><td rowspan="1" colspan="1">Almost sessile</td><td rowspan="1" colspan="1">Almost sessile</td></tr><tr><td rowspan="1" colspan="1">Cupule</td><td rowspan="1" colspan="1">Usually solitary, few in clusters of 2 or 3 (–4), 0.5–0.7 cm high by 2.2–2.7 cm in diam.</td><td rowspan="1" colspan="1">Solitary (or 2), 0.7–1.1 cm high by 2.3–3.2 cm in diam.</td></tr><tr><td rowspan="1" colspan="1">Cupule outside</td><td rowspan="1" colspan="1">Very faintly visible hairs</td><td rowspan="1" colspan="1">Faintly visible hairs</td></tr><tr><td rowspan="1" colspan="1">Scale arrangement</td><td rowspan="1" colspan="1">Imbricate</td><td rowspan="1" colspan="1">Imbricate</td></tr><tr><td rowspan="1" colspan="1">Nut size</td><td rowspan="1" colspan="1">1.4–1.8 cm high by 1.5–2.6 cm in diam.</td><td rowspan="1" colspan="1">1.8–2.4 cm high by 2.3–3.3 cm in diam.</td></tr><tr><td rowspan="1" colspan="1">Nut enclosure by cupule</td><td rowspan="1" colspan="1">Enclosing ca.1/4–1/3 of the nut</td><td rowspan="1" colspan="1">Enclosing basal part of nut</td></tr><tr><td rowspan="1" colspan="1">Basal scar of the nut</td><td rowspan="1" colspan="1">Margin concave but center convex, ca 1.7 cm in diam.</td><td rowspan="1" colspan="1">Margin concave but center ± convex, ca 2.0 cm in diam.</td></tr><tr><td rowspan="1" colspan="1">Infructescence length</td><td rowspan="1" colspan="1">1.5–4.0 cm long</td><td rowspan="1" colspan="1">2.0–3.0 cm long</td></tr></tbody></table></table-wrap><fig id="F4" position="float" orientation="portrait"><object-id xmlns:xlink="http://www.w3.org/1999/xlink" content-type="doi" xlink:type="simple">10.3897/phytokeys.222.99370.figure4</object-id><object-id xmlns:xlink="http://www.w3.org/1999/xlink" content-type="arpha" xlink:type="simple">26E157A9-079C-5925-9C8A-A29DA70EEAB2</object-id><label>Figure 4.</label><caption><p><italic><tp:taxon-name><tp:taxon-name-part taxon-name-part-type="genus" reg="Lithocarpus">Lithocarpus</tp:taxon-name-part><tp:taxon-name-part taxon-name-part-type="species" reg="dahuensis">dahuensis</tp:taxon-name-part></tp:taxon-name></italic> H.X.Su, Miao Zhang &amp; B.Hua Chen, sp. nov. <bold>A</bold> fruiting stem with mature cupule <bold>B, C</bold> adaxial and abaxial side of mature leaf,respectively <bold>D, E</bold> adaxial and abaxial side of mature leaf of <italic><tp:taxon-name><tp:taxon-name-part taxon-name-part-type="genus" reg="Lithocarpus">Lithocarpus</tp:taxon-name-part><tp:taxon-name-part taxon-name-part-type="species" reg="konishii">konishii</tp:taxon-name-part></tp:taxon-name></italic> (Hayata) Hayata, respectively (photographed by Shi Shi) <bold>F</bold> bark <bold>G</bold> lower young leaf surface, showing abaxially hairy <bold>H</bold> petiole and buds, showing grayish yellow short hairs. Scale bars: 1 cm (<bold>B–E</bold>); 1 mm (<bold>G</bold>); 2 mm (<bold>H</bold>).</p></caption><graphic xmlns:xlink="http://www.w3.org/1999/xlink" xlink:href="phytokeys-222-001_article-99370__-g004.jpg" position="float" orientation="portrait" xlink:type="simple" id="oo_825989.jpg"><uri content-type="original_file" xlink:type="simple">https://binary.pensoft.net/fig/825989</uri></graphic></fig><fig id="F5" position="float" orientation="portrait"><object-id xmlns:xlink="http://www.w3.org/1999/xlink" content-type="doi" xlink:type="simple">10.3897/phytokeys.222.99370.figure5</object-id><object-id xmlns:xlink="http://www.w3.org/1999/xlink" content-type="arpha" xlink:type="simple">0BDED7D0-D92F-5146-9F2C-79B6693CE237</object-id><label>Figure 5.</label><caption><p><italic><tp:taxon-name><tp:taxon-name-part taxon-name-part-type="genus" reg="Lithocarpus">Lithocarpus</tp:taxon-name-part><tp:taxon-name-part taxon-name-part-type="species" reg="dahuensis">dahuensis</tp:taxon-name-part></tp:taxon-name></italic> H.X.Su, Miao Zhang &amp; B.Hua Chen, sp. nov. <bold>A</bold> branch with mature male and androgynous inflorescences <bold>B</bold> male inflorescences <bold>C</bold> androgynous, showing female flowers borne on basal part of inflorescences (red arrows) and male flowers (white arrows) <bold>D</bold> male flower <bold>F</bold> female flower. Scale bars: 5 mm (<bold>B, C</bold>); 2 mm (<bold>D, E</bold>).</p></caption><graphic xmlns:xlink="http://www.w3.org/1999/xlink" xlink:href="phytokeys-222-001_article-99370__-g005.jpg" position="float" orientation="portrait" xlink:type="simple" id="oo_825990.jpg"><uri content-type="original_file" xlink:type="simple">https://binary.pensoft.net/fig/825990</uri></graphic></fig></tp:treatment-sec><tp:treatment-sec sec-type="material" id="SECID0EDBBG"><title>Type.</title><p>China. Fujian Province, Fuzhou City, Minhou County, Dahu town, Niumu Mountain, forest margins, <named-content xmlns:xlink="http://www.w3.org/1999/xlink" content-type="dwc:verbatimCoordinates" xlink:type="simple"><named-content content-type="geo-json" specific-use="{&#34;type&#34;:&#34;Point&#34;,&#34;coordinates&#34;:[119.050000,26.416667]}" id="NCID0EMBBG" xlink:type="simple">26°25'N, 119°3'E</named-content></named-content>, elevation 1035 m, 10 Sep. 2017, B. Hua Chen <italic>CBH02292</italic> (Holotype, FNU, barcode FNU0039021; Isotypes, FNU, barcode FNU0038769).</p><fig id="F6" position="float" orientation="portrait"><object-id xmlns:xlink="http://www.w3.org/1999/xlink" content-type="doi" xlink:type="simple">10.3897/phytokeys.222.99370.figure6</object-id><object-id xmlns:xlink="http://www.w3.org/1999/xlink" content-type="arpha" xlink:type="simple">F326ADCC-93FC-56B4-A228-55497EAF7B8F</object-id><label>Figure 6.</label><caption><p><italic><tp:taxon-name><tp:taxon-name-part taxon-name-part-type="genus" reg="Lithocarpus">Lithocarpus</tp:taxon-name-part><tp:taxon-name-part taxon-name-part-type="species" reg="dahuensis">dahuensis</tp:taxon-name-part></tp:taxon-name></italic> H.X.Su, Miao Zhang &amp; B.Hua Chen, sp. nov. <bold>A</bold> branch with mature cupule <bold>a</bold> infructescence, showing mature cupule enclosing 1/4 of nut <bold>B, C</bold><italic><tp:taxon-name><tp:taxon-name-part taxon-name-part-type="genus" reg="Lithocarpus">Lithocarpus</tp:taxon-name-part><tp:taxon-name-part taxon-name-part-type="species" reg="konishii">konishii</tp:taxon-name-part></tp:taxon-name></italic> (Hayata) Hayata (photographed by Shi Shi and Jin-Long Zhang from Hainan and HongKong, respectively) <bold>D</bold> vertical section of mature fruit <bold>E–G</bold> outside, inside and side view of the cupule, respectively <bold>H–J</bold> top, side and bottom view of mature nut, respectively. Scale bars: 2 cm (<bold>A</bold>); 1 cm (<bold>a</bold>); 5 mm(<bold>D–J</bold>).</p></caption><graphic xmlns:xlink="http://www.w3.org/1999/xlink" xlink:href="phytokeys-222-001_article-99370__-g006.jpg" position="float" orientation="portrait" xlink:type="simple" id="oo_825991.jpg"><uri content-type="original_file" xlink:type="simple">https://binary.pensoft.net/fig/825991</uri></graphic></fig></tp:treatment-sec><tp:treatment-sec sec-type="description" id="SECID0EIDBG"><title>Description.</title><p>Trees usually less than 8 m tall, evergreen. Branchlets densely grayish yellow tomentose, soon glabrescent. Bud scales compact, densely covered with grayish yellow silky short hairs. Leaf blade oblanceolate or ovate-elliptic, 3.7–9.8 × 1.1–3.2 cm, leathery, concolorous, apex acuminate to caudate, ca. 9 mm long, base cuneate and inaequilateral, margin with 7–10 acute teeth except basally entire, abaxially with tufts of hairs along veins; midvein adaxially puberulent; secondary veins 7–16 on each side of midvein, adaxially slightly impressed; tertiary veins slender, evident. Petiole 0.5–1.3 cm, tomentose, soon glabrescent. Rachis of inflorescences densely tawny tomentose. Inflorescences male, or androgynous, 2–6, in leaf axils toward base of branchlets or in a dense paniculate cluster on subterminal shoots, erect; rachis of male inflorescences, 5.6 cm long; flowers usually 3 in dichasial clusters; perianth 6-lobed; stamens 12. Female flowers 4–11, borne on basal part of androgynous inflorescences, perianth 6-lobed, styles 3, 3 mm. Infructescences 1.4–4.3 cm; rachis 4.5 mm thick, glabrescent, lenticellate. Cupule usually 1(or in clusters of 2–3–(4)), saucer-shaped, 4.6–7.4 mm × 2.2–2.7 cm, enclosing ca. 1/4–1/3 of nut, wall 1.0–2.5 mm thick; bracts imbricate, broadly triangular, covered with grayish brown, shortly tomentose hairs, midvein ridged. Nut depressed globose, 1.0–1.9 × 1.5–2.6 cm, glabrous, apex flat, wall 3.3–6.9 mm thick and horny; scar 1.5–1.9 cm in diam., margin concave but center convex.</p><fig id="F7" position="float" orientation="portrait"><object-id xmlns:xlink="http://www.w3.org/1999/xlink" content-type="doi" xlink:type="simple">10.3897/phytokeys.222.99370.figure7</object-id><object-id xmlns:xlink="http://www.w3.org/1999/xlink" content-type="arpha" xlink:type="simple">348167A8-F983-574D-ACD2-2ED0A4E7A8FB</object-id><label>Figure 7.</label><caption><p><italic><tp:taxon-name><tp:taxon-name-part taxon-name-part-type="genus" reg="Lithocarpus">Lithocarpus</tp:taxon-name-part><tp:taxon-name-part taxon-name-part-type="species" reg="dahuensis">dahuensis</tp:taxon-name-part></tp:taxon-name></italic> H.X.Su, Miao Zhang &amp; B.Hua Chen, sp. nov. <bold>A</bold> fruiting branch with mature cupule <bold>B</bold> abaxial side of mature leaf <bold>C</bold> female flower <bold>D</bold> male flower <bold>E, F</bold> outside and inside view of the cupule, respectively <bold>G</bold> infructescence, mature cupule usually solitary <bold>H</bold> mature cupule enclosing 1/4 of nut <bold>I</bold> vertical section of mature fruit <bold>J–L</bold> side, top and bottom view of mature nut, respectively. Scale bars: 1 cm (<bold>A, B, E–I</bold>); 1 mm (<bold>C, D</bold>).</p></caption><graphic xmlns:xlink="http://www.w3.org/1999/xlink" xlink:href="phytokeys-222-001_article-99370__-g007.jpg" position="float" orientation="portrait" xlink:type="simple" id="oo_825992.jpg"><uri content-type="original_file" xlink:type="simple">https://binary.pensoft.net/fig/825992</uri></graphic></fig></tp:treatment-sec><tp:treatment-sec sec-type="distribution" id="SECID0E2EBG"><title>Distribution and habitat.</title><p><italic><tp:taxon-name><tp:taxon-name-part taxon-name-part-type="genus" reg="Lithocarpus">Lithocarpus</tp:taxon-name-part><tp:taxon-name-part taxon-name-part-type="species" reg="dahuensis">dahuensis</tp:taxon-name-part></tp:taxon-name></italic> is only found in Dahu town, Minhou County, Fujian, China (Fig. <xref ref-type="fig" rid="F8">8</xref>), where it grows in valleys of subtropical evergreen broad-leaved forest. Many other plants grow in the surrounding habitat, whose tree layer includes <italic><tp:taxon-name><tp:taxon-name-part taxon-name-part-type="genus" reg="Castanopsis">Castanopsis</tp:taxon-name-part><tp:taxon-name-part taxon-name-part-type="species" reg="eyrei">eyrei</tp:taxon-name-part></tp:taxon-name></italic> (Champ. &amp; Benth.) Tutcher (<tp:taxon-name><tp:taxon-name-part taxon-name-part-type="family">Fagaceae</tp:taxon-name-part></tp:taxon-name>), <italic><tp:taxon-name><tp:taxon-name-part taxon-name-part-type="genus" reg="Quercus">Quercus</tp:taxon-name-part><tp:taxon-name-part taxon-name-part-type="species" reg="sessilifolia">sessilifolia</tp:taxon-name-part></tp:taxon-name></italic> Blume (<tp:taxon-name><tp:taxon-name-part taxon-name-part-type="family">Fagaceae</tp:taxon-name-part></tp:taxon-name>), <italic><tp:taxon-name><tp:taxon-name-part taxon-name-part-type="genus" reg="Schima">Schima</tp:taxon-name-part><tp:taxon-name-part taxon-name-part-type="species" reg="superba">superba</tp:taxon-name-part></tp:taxon-name></italic> Gardner &amp; Champ. (<tp:taxon-name><tp:taxon-name-part taxon-name-part-type="family">Theaceae</tp:taxon-name-part></tp:taxon-name>), <italic><tp:taxon-name><tp:taxon-name-part taxon-name-part-type="genus" reg="Semiliquidambar">Semiliquidambar</tp:taxon-name-part><tp:taxon-name-part taxon-name-part-type="species" reg="chingii">chingii</tp:taxon-name-part></tp:taxon-name></italic> (F.P.Metcalf) H.T.Chang (<tp:taxon-name><tp:taxon-name-part taxon-name-part-type="family">Altingiaceae</tp:taxon-name-part></tp:taxon-name>), <italic><tp:taxon-name><tp:taxon-name-part taxon-name-part-type="genus" reg="Ilex">Ilex</tp:taxon-name-part><tp:taxon-name-part taxon-name-part-type="species" reg="elmerrilliana">elmerrilliana</tp:taxon-name-part></tp:taxon-name></italic> S.Y.Hu (<tp:taxon-name><tp:taxon-name-part taxon-name-part-type="family">Aquifoliaceae</tp:taxon-name-part></tp:taxon-name>), <italic><tp:taxon-name><tp:taxon-name-part taxon-name-part-type="genus" reg="Dendropanax">Dendropanax</tp:taxon-name-part><tp:taxon-name-part taxon-name-part-type="species" reg="dentiger">dentiger</tp:taxon-name-part></tp:taxon-name></italic> (Harms) Merr. (<tp:taxon-name><tp:taxon-name-part taxon-name-part-type="family">Araliaceae</tp:taxon-name-part></tp:taxon-name>) and others; the shrub layer includes <italic><tp:taxon-name><tp:taxon-name-part taxon-name-part-type="genus" reg="Rhododendron">Rhododendron</tp:taxon-name-part><tp:taxon-name-part taxon-name-part-type="species" reg="ovatum">ovatum</tp:taxon-name-part></tp:taxon-name></italic> (Lindl.) Planch. (<tp:taxon-name><tp:taxon-name-part taxon-name-part-type="family">Ericaceae</tp:taxon-name-part></tp:taxon-name>), <italic><tp:taxon-name><tp:taxon-name-part taxon-name-part-type="genus" reg="Syzygium">Syzygium</tp:taxon-name-part><tp:taxon-name-part taxon-name-part-type="species" reg="buxifolium">buxifolium</tp:taxon-name-part></tp:taxon-name></italic> Hook. &amp; Arn. (<tp:taxon-name><tp:taxon-name-part taxon-name-part-type="family">Myrtaceae</tp:taxon-name-part></tp:taxon-name>), <italic><tp:taxon-name><tp:taxon-name-part taxon-name-part-type="genus" reg="Lindera">Lindera</tp:taxon-name-part><tp:taxon-name-part taxon-name-part-type="species" reg="aggregata">aggregata</tp:taxon-name-part></tp:taxon-name></italic> (Sims) Kosterm. (<tp:taxon-name><tp:taxon-name-part taxon-name-part-type="family">Lauraceae</tp:taxon-name-part></tp:taxon-name>), <italic><tp:taxon-name><tp:taxon-name-part taxon-name-part-type="genus" reg="Symplocos">Symplocos</tp:taxon-name-part><tp:taxon-name-part taxon-name-part-type="species" reg="stellaris">stellaris</tp:taxon-name-part></tp:taxon-name></italic> Brand (<tp:taxon-name><tp:taxon-name-part taxon-name-part-type="family">Symplocaceae</tp:taxon-name-part></tp:taxon-name>), <italic><tp:taxon-name><tp:taxon-name-part taxon-name-part-type="genus" reg="Ardisia">Ardisia</tp:taxon-name-part><tp:taxon-name-part taxon-name-part-type="species" reg="crispa">crispa</tp:taxon-name-part></tp:taxon-name></italic> (Thunb.) A. DC. (<tp:taxon-name><tp:taxon-name-part taxon-name-part-type="family">Primulaceae</tp:taxon-name-part></tp:taxon-name>), <italic><tp:taxon-name><tp:taxon-name-part taxon-name-part-type="genus" reg="Ilex">Ilex</tp:taxon-name-part><tp:taxon-name-part taxon-name-part-type="species" reg="asprella">asprella</tp:taxon-name-part></tp:taxon-name></italic> (Hook. &amp; Arn.) Champ. ex Benth. (<tp:taxon-name><tp:taxon-name-part taxon-name-part-type="family">Aquifoliaceae</tp:taxon-name-part></tp:taxon-name>), <italic><tp:taxon-name><tp:taxon-name-part taxon-name-part-type="genus" reg="Cleyera">Cleyera</tp:taxon-name-part><tp:taxon-name-part taxon-name-part-type="species" reg="japonica">japonica</tp:taxon-name-part></tp:taxon-name></italic> Thunb. (<tp:taxon-name><tp:taxon-name-part taxon-name-part-type="family">Pentaphylacaceae</tp:taxon-name-part></tp:taxon-name>), <italic><tp:taxon-name><tp:taxon-name-part taxon-name-part-type="genus" reg="Pyrularia">Pyrularia</tp:taxon-name-part><tp:taxon-name-part taxon-name-part-type="species" reg="edulis">edulis</tp:taxon-name-part></tp:taxon-name></italic> (Wall.) A. DC. (<tp:taxon-name><tp:taxon-name-part taxon-name-part-type="family">Santalaceae</tp:taxon-name-part></tp:taxon-name>), <italic><tp:taxon-name><tp:taxon-name-part taxon-name-part-type="genus" reg="Oligostachyum">Oligostachyum</tp:taxon-name-part><tp:taxon-name-part taxon-name-part-type="species" reg="oedogonatum">oedogonatum</tp:taxon-name-part></tp:taxon-name></italic> (Z.P. Wang &amp; G.H.Ye) Q.F.Zhang et K.F.Huan (<tp:taxon-name><tp:taxon-name-part taxon-name-part-type="family">Poaceae</tp:taxon-name-part></tp:taxon-name>), <italic><tp:taxon-name><tp:taxon-name-part taxon-name-part-type="genus" reg="Ilex">Ilex</tp:taxon-name-part><tp:taxon-name-part taxon-name-part-type="species" reg="serrata">serrata</tp:taxon-name-part></tp:taxon-name></italic> Thunb. (<tp:taxon-name><tp:taxon-name-part taxon-name-part-type="family">Aquifoliaceae</tp:taxon-name-part></tp:taxon-name>), <italic><tp:taxon-name><tp:taxon-name-part taxon-name-part-type="genus" reg="Rubus">Rubus</tp:taxon-name-part><tp:taxon-name-part taxon-name-part-type="species" reg="buergeri">buergeri</tp:taxon-name-part></tp:taxon-name></italic> Miq.(<tp:taxon-name><tp:taxon-name-part taxon-name-part-type="family">Rosaceae</tp:taxon-name-part></tp:taxon-name>), <italic><tp:taxon-name><tp:taxon-name-part taxon-name-part-type="genus" reg="Rubus">Rubus</tp:taxon-name-part><tp:taxon-name-part taxon-name-part-type="species" reg="impressinervus">impressinervus</tp:taxon-name-part></tp:taxon-name></italic> F.P.Metcalf (<tp:taxon-name><tp:taxon-name-part taxon-name-part-type="family">Rosaceae</tp:taxon-name-part></tp:taxon-name>), <italic><tp:taxon-name><tp:taxon-name-part taxon-name-part-type="genus" reg="Ligustrum">Ligustrum</tp:taxon-name-part><tp:taxon-name-part taxon-name-part-type="species" reg="sinense">sinense</tp:taxon-name-part></tp:taxon-name></italic> Lour. (<tp:taxon-name><tp:taxon-name-part taxon-name-part-type="family">Oleaceae</tp:taxon-name-part></tp:taxon-name>), <italic><tp:taxon-name><tp:taxon-name-part taxon-name-part-type="genus" reg="Clerodendrum">Clerodendrum</tp:taxon-name-part><tp:taxon-name-part taxon-name-part-type="species" reg="cyrtophyllum">cyrtophyllum</tp:taxon-name-part></tp:taxon-name></italic> Turcz. (<tp:taxon-name><tp:taxon-name-part taxon-name-part-type="family">Lamiaceae</tp:taxon-name-part></tp:taxon-name>), <italic><tp:taxon-name><tp:taxon-name-part taxon-name-part-type="genus" reg="Erythroxylum">Erythroxylum</tp:taxon-name-part><tp:taxon-name-part taxon-name-part-type="species" reg="sinense">sinense</tp:taxon-name-part></tp:taxon-name></italic> Y.C.Wu (<italic><tp:taxon-name><tp:taxon-name-part taxon-name-part-type="genus" reg="Erythroxylaceae">Erythroxylaceae</tp:taxon-name-part></tp:taxon-name></italic>) and others; the vegetation layer includes <italic><tp:taxon-name><tp:taxon-name-part taxon-name-part-type="genus" reg="Dicranopteris">Dicranopteris</tp:taxon-name-part><tp:taxon-name-part taxon-name-part-type="species" reg="pedata">pedata</tp:taxon-name-part></tp:taxon-name></italic> (Hout.) Nakaike (<tp:taxon-name><tp:taxon-name-part taxon-name-part-type="family">Gleicheniaceae</tp:taxon-name-part></tp:taxon-name>), <italic><tp:taxon-name><tp:taxon-name-part taxon-name-part-type="genus" reg="Hypolepis">Hypolepis</tp:taxon-name-part><tp:taxon-name-part taxon-name-part-type="species" reg="punctata">punctata</tp:taxon-name-part></tp:taxon-name></italic> (Thunb.) Mett. (<tp:taxon-name><tp:taxon-name-part taxon-name-part-type="family">Dennstaedtiaceae</tp:taxon-name-part></tp:taxon-name>), <italic><tp:taxon-name><tp:taxon-name-part taxon-name-part-type="genus" reg="Diplopterygium">Diplopterygium</tp:taxon-name-part><tp:taxon-name-part taxon-name-part-type="species" reg="chinense">chinense</tp:taxon-name-part></tp:taxon-name></italic> (Rosenst.) De Vol (<tp:taxon-name><tp:taxon-name-part taxon-name-part-type="family">Gleicheniaceae</tp:taxon-name-part></tp:taxon-name>), <italic><tp:taxon-name><tp:taxon-name-part taxon-name-part-type="genus" reg="Woodwardia">Woodwardia</tp:taxon-name-part><tp:taxon-name-part taxon-name-part-type="species" reg="japonica">japonica</tp:taxon-name-part></tp:taxon-name></italic> (L. f.) Sm. (<tp:taxon-name><tp:taxon-name-part taxon-name-part-type="family">Blechnaceae</tp:taxon-name-part></tp:taxon-name>), <italic><tp:taxon-name><tp:taxon-name-part taxon-name-part-type="genus" reg="Lobelia">Lobelia</tp:taxon-name-part><tp:taxon-name-part taxon-name-part-type="species" reg="sessilifolia">sessilifolia</tp:taxon-name-part></tp:taxon-name></italic> Lamb. (<tp:taxon-name><tp:taxon-name-part taxon-name-part-type="family">Campanulaceae</tp:taxon-name-part></tp:taxon-name>), <italic><tp:taxon-name><tp:taxon-name-part taxon-name-part-type="genus" reg="Oenanthe">Oenanthe</tp:taxon-name-part><tp:taxon-name-part taxon-name-part-type="species" reg="linearis">linearis</tp:taxon-name-part></tp:taxon-name></italic> Wall. &amp; DC. (<tp:taxon-name><tp:taxon-name-part taxon-name-part-type="family">Apiaceae</tp:taxon-name-part></tp:taxon-name>), <italic><tp:taxon-name><tp:taxon-name-part taxon-name-part-type="genus" reg="Melastoma">Melastoma</tp:taxon-name-part><tp:taxon-name-part taxon-name-part-type="species" reg="dodecandrum">dodecandrum</tp:taxon-name-part></tp:taxon-name></italic> Lour. (<tp:taxon-name><tp:taxon-name-part taxon-name-part-type="family">Melastomataceae</tp:taxon-name-part></tp:taxon-name>), <italic><tp:taxon-name><tp:taxon-name-part taxon-name-part-type="genus" reg="Carex">Carex</tp:taxon-name-part><tp:taxon-name-part taxon-name-part-type="species" reg="perakensis">perakensis</tp:taxon-name-part></tp:taxon-name></italic> C.B.Clarke (<tp:taxon-name><tp:taxon-name-part taxon-name-part-type="family">Cyperaceae</tp:taxon-name-part></tp:taxon-name>), <italic><tp:taxon-name><tp:taxon-name-part taxon-name-part-type="genus" reg="Anoectochilus">Anoectochilus</tp:taxon-name-part><tp:taxon-name-part taxon-name-part-type="species" reg="roxburghii">roxburghii</tp:taxon-name-part></tp:taxon-name></italic> (Wall.) Lindl. (<tp:taxon-name><tp:taxon-name-part taxon-name-part-type="family">Orchidaceae</tp:taxon-name-part></tp:taxon-name>), Tainia dunnii Rolfe (<tp:taxon-name><tp:taxon-name-part taxon-name-part-type="family">Orchidaceae</tp:taxon-name-part></tp:taxon-name>) and others; the interlayer plants include <italic><tp:taxon-name><tp:taxon-name-part taxon-name-part-type="genus" reg="Trachelospermum">Trachelospermum</tp:taxon-name-part><tp:taxon-name-part taxon-name-part-type="species" reg="brevistylum">brevistylum</tp:taxon-name-part></tp:taxon-name></italic> Hand.-Mazz. (<tp:taxon-name><tp:taxon-name-part taxon-name-part-type="family">Apocynaceae</tp:taxon-name-part></tp:taxon-name>) and others.</p><fig id="F8" position="float" orientation="portrait"><object-id xmlns:xlink="http://www.w3.org/1999/xlink" content-type="doi" xlink:type="simple">10.3897/phytokeys.222.99370.figure8</object-id><object-id xmlns:xlink="http://www.w3.org/1999/xlink" content-type="arpha" xlink:type="simple">DDA9E7C5-FAD3-5479-94AF-1E327E97B710</object-id><label>Figure 8.</label><caption><p>Distribution of <italic><tp:taxon-name><tp:taxon-name-part taxon-name-part-type="genus" reg="Lithocarpus">Lithocarpus</tp:taxon-name-part><tp:taxon-name-part taxon-name-part-type="species" reg="dahuensis">dahuensis</tp:taxon-name-part></tp:taxon-name></italic> and <italic><tp:taxon-name><tp:taxon-name-part taxon-name-part-type="genus" reg="Lithocarpus">L.</tp:taxon-name-part><tp:taxon-name-part taxon-name-part-type="species" reg="konishii">konishii</tp:taxon-name-part></tp:taxon-name></italic> in China. Legend: (red star) <italic><tp:taxon-name><tp:taxon-name-part taxon-name-part-type="genus" reg="Lithocarpus">L.</tp:taxon-name-part><tp:taxon-name-part taxon-name-part-type="species" reg="dahuensis">dahuensis</tp:taxon-name-part></tp:taxon-name></italic>, (blue triangle) <italic><tp:taxon-name><tp:taxon-name-part taxon-name-part-type="genus" reg="Lithocarpus">L.</tp:taxon-name-part><tp:taxon-name-part taxon-name-part-type="species" reg="konishii">konishii</tp:taxon-name-part></tp:taxon-name></italic>.</p></caption><graphic xmlns:xlink="http://www.w3.org/1999/xlink" xlink:href="phytokeys-222-001_article-99370__-g008.jpg" position="float" orientation="portrait" xlink:type="simple" id="oo_825993.jpg"><uri content-type="original_file" xlink:type="simple">https://binary.pensoft.net/fig/825993</uri></graphic></fig></tp:treatment-sec><tp:treatment-sec sec-type="Phynology" id="SECID0EAXBG"><title>Phynology.</title><p>Florescence May to June, fruiting season September to October of the following year.</p></tp:treatment-sec><tp:treatment-sec sec-type="etymology" id="SECID0EFXBG"><title>Etymology.</title><p>Chinese name: 大湖柯 (da hu ke). The epithet dahuensis (大湖) refers to Dahu town, Minhou County, Fujian Province where this new species was found.</p></tp:treatment-sec><tp:treatment-sec sec-type="Taxonomic notes" id="SECID0EKXBG"><title>Taxonomic notes.</title><p>The following morphological characteristics were used to classify the species, including the acute teethed leaf blade margins, a concave nut scar, and cupules that do not completely enclose the nut. There are four other plants share similar characteristics with <italic><tp:taxon-name><tp:taxon-name-part taxon-name-part-type="genus" reg="Lithocarpus">L.</tp:taxon-name-part><tp:taxon-name-part taxon-name-part-type="species" reg="dahuensis">dahuensis</tp:taxon-name-part></tp:taxon-name></italic>, including cupule encrustation (the cupule base is sessile, encasing the base of the nut or about half of it) and a fruit umbilicus (the surrounding margin of the fruit umbilicus is clearly concave), the differences between which are shown in the key.</p></tp:treatment-sec><tp:treatment-sec sec-type="conservation status" id="SECID0E2XBG"><title>Conservation status.</title><p>During our fieldwork from 2017 to 2022, fruit-bearing large trees of <italic><tp:taxon-name><tp:taxon-name-part taxon-name-part-type="genus" reg="Lithocarpus">Lithocarpus</tp:taxon-name-part><tp:taxon-name-part taxon-name-part-type="species" reg="dahuensis">dahuensis</tp:taxon-name-part></tp:taxon-name></italic> were only found in the landscape forest of the Xuefeng village valley, Dahu town, Minhou County, Fujian Province, China. They were also found in the surrounding secondary coniferous and broad-leaved mixed forest, but these were mostly small trees that sprouted after the large trees were felled and did not bear fruit. As the location was discovered to be the only known position, we suggest its placement in the Data Deficient category of <xref ref-type="bibr" rid="B9">IUCN (2022)</xref>.</p></tp:treatment-sec><ref-list><ref id="B9"><mixed-citation xmlns:xlink="http://www.w3.org/1999/xlink" xlink:type="simple">IUCN (<year>2022</year>) Guidelines for using the IUCN red list categories and criteria. Version 15. Prepared by the Standards and Petitions Subcommittee. <ext-link xlink:type="simple" ext-link-type="uri" xlink:href="https://www.iucnredlist.org/resources/redlistguidelines">https://www.iucnredlist.org/resources/redlistguidelines</ext-link></mixed-citation></ref></ref-list></tp:taxon-treatment>
